# Supplementary material for: Identification of a Novel Equine Papillomavirus in Semen from a Thoroughbred Stallion with a Penile Lesion
Source: Viruses. 2019 Aug 4;11(8):713. doi: 10.3390/v11080713 (PMC6723834; doi:10.3390/v11080713)
Supplement: Supplementary file 1 [file viruses-11-00713-s001.zip]

Archive with 13 entries (12 files):
- Li.Table S3.docx
- __MACOSX/
- __MACOSX/._Li.Table S3.docx
- Li.Table S2.docx
- __MACOSX/._Li.Table S2.docx
- Li.Figure S3.pdf
- __MACOSX/._Li.Figure S3.pdf
- Li.Figure S2.pdf
- __MACOSX/._Li.Figure S2.pdf
- Li.Figure S1.pdf
- __MACOSX/._Li.Figure S1.pdf
- Li.Table S1.docx
- __MACOSX/._Li.Table S1.docx
